# Supplementary material for: HER2 Overexpression and Cytogenetical Patterns in Canine Mammary Carcinomas
Source: Vet Sci. 2022 Oct 22;9(11):583. doi: 10.3390/vetsci9110583 (PMC9694975; doi:10.3390/vetsci9110583)
Supplement: Supplementary file 1 [file vetsci-09-00583-s001.zip]

Archive with 1 entries (1 files):
- vetsci-1908319-supplementary.pdf
